# Supplementary material for: Genomic insights and biosynthetic gene cluster analysis of Streptomyces chrestomyceticus strain B5 showing antimicrobial activities
Source: Microbiol Spectr. 2026 Mar 30;14(5):e02688-25. doi: 10.1128/spectrum.02688-25 (PMC13141997; doi:10.1128/spectrum.02688-25)
Supplement: Supplemental tables — Tables S1 to S10. [file spectrum.02688-25-s0002.xlsx]

## Sheet: Supplementary index
Supplementary index
Table S1: Zone of inhibition produced by the B5 strain against test pathogens.
Table S2: In silico DNA DNA hybridization (DDH) of S. chrestomyceticus B5 with related Streptomyces species.
Table S3: Genome features of S. chrestomyceticus B5 used in this study.
Table S4: Proteins, clusters and singletons predicted from orthovenn3 analysis in S. chrestomyceticus B5 and reference genomes.
Table S5: Biosynthetic gene clusters predicted from antiSMASH v7.0 in Streptomyces chrestomyceticus B5
Table S6: Biosynthetic gene clusters predicted from antiSMASH v7.0 in Streptomyces chrestomyceticus NBRC 13444
Table S7: Biosynthetic gene clusters predicted from antiSMASH v7.0 in Streptomyces chrestomyceticus TBRC 1925
Table S8: Biosynthetic gene clusters predicted from antiSMASH v7.0 in Streptomyces chrestomyceticus ADP4
Table S9: Blastn of sccafold genes in the 9-methylstreptimidone cluster present in S. himastatinicus ATCC 53653 and transAT-PKS of S. chrestomyceticus B5
Table S10: Minimum nhibitory concentration (µg/ml) of S. chrestomyceticus B5 crude extract against test microorganisms
Supplementary information 1: Biosynthetic gene cluster class or types predicted in S. chrestomyceticus strains
Supplementary information 2: RAST subsytem classification in S. chrestomyceticus strains

## Sheet: Supplementary table 1
Pathogen type	Test Pathogen	Zone of inhibition (mm)
Bacteria
1	Escherichia coli	24.2
2	Pseudomonas aeruginosa	ND
3	Staphylococcus aureus	17
4	Bacillus subtilis	9
5	Mycobacterium smegmatis	Clear
Fungi
1	Candida albicans	7
2	Candida glabrata	29
3	Saccharomyces cerevisiae	37.5
4	Fusarium oxysporum	21
5	Aspergillus fumigatus	20.5
ND- Not detected
Clear- No growth of Mycobacterium smegmatis
Table S1: Zone of inhibition produced by the B5 strain against test pathogens.

## Sheet: Supplementary table 2
Genome	Reference Genome	In silico DNA-DNA hybridization (DDH)
B5 strain	Streptomyces chrestomyceticus NBRC 13444	0.688
B5 strain	Streptomyces chrestomyceticus TBRC 1925	0.692
B5 strain	Streptomyces chrestomyceticus ADP4	0.914
B5 strain	Streptomyces albofaciens JCM 4342	0.444
B5 strain	Streptomyes paromomycinus NBRC 15454	0.599
Table S2: In silico DNA DNA hybridization (DDH) of S. chrestomyceticus B5 with related Streptomyces species.

## Sheet: Supplementary table 3
Strain	Genome size (Mb)	GC content (%)	Number of contigs	Coding sequences (CDS)	N50 (bp)	Number of RNA	Genome completeness (%)
B5	9.61	72.1	1	8918	9611147	86	98.75
Table S3: Genome features of S. chrestomyceticus B5 used in this study.

## Sheet: Supplementary table 4
Strains	Proteins	Clusters	Singletons
S. chrestomyceticus B5	8918	7842	915
S. chrestomyceticus NBRC 13444	8579	7561	900
S. chrestomyceticus TBRC 1925	8399	7658	657
S. chrestomyceticus ADP4	8801	7944	755
Table S4: Proteins, clusters and singletons predicted from orthovenn3 analysis in S. chrestomyceticus B5 and reference genomes.

## Sheet: Supplementary table 5
Region	Type	Most similar known cluster	Similarity
1	phosphonate	luminmycin A/glidobactin A/cepafungin	0.12
2	RiPP-like, indole
3	NRPS, T1PKS, terpene	isorenieratene	0.75
4	phosphonate	dehydrophos	0.17
5	NRPS	ristomycin A	0.1
6	terpene	gausemycin A/gausemycin B	0.07
7	T1PKS, NRPS-like, NRPS	mannopeptimycin	0.14
8	NRPS, NRPS-like	antipain	1
9	terpene	ebelactone	0.05
10	NRPS-like, T1PKS, NRPS	bafilomycin B1	0.55
11	terpene
12	lassopeptide, T1PKS, NRP-metallophore, NRPS-like, NRPS	thiazostatin/watasemycin A/ watasemycin B/ 2-hydroxyphenylthiazoline enantiopyochelin/isopyochelin	0.86
13	NI-siderphore	peucechelin	0.2
14	NI-siderophore	legonoxamine A/ desferrioxamine B/ legonoxamine B	1
15	ectione	ectoine	1
16	terpene	geosmin	1
17	lanthipeptide-class-iii	SapB	0.75
18	CDPS	purincyclamide	1
19	lassopeptide	marinoterpin B/ marinoterpin A/ marinoterpin C	0.12
20	butyrolactone	neocarzinostatin	0.06
21	T2PKS	⍺ naphtocyclinoic acid/fogacin	0.25
22	lanthipeptide-class-v	pristinin A3	0.23
23	linaridin	legonaridin	0.66
24	triceptide	echoside A/ echoside B/ echoside C/ echoside D/ echoside E	0.11
25	NRPS	tyrobetaine	0.86
26	NI-siderphore	synechobactin C9/ synechobactin C11/ synechobactin 13/ synechobactin 14/ synechobactin 16	0.09
27	NRP-metallophore, NRPS	griseobactin	0.92
28	NRPS, T1PKS	bleomycin	0.15
29	butyrolactone
30	NRPS	cyclofaulknamycin	0.33
31	RiPP-like
32	other	A-503083 A/ A-503083 B/ A-503083 E/A-503083 F	0.07
33	terpene	belactosin A/ belactosin C	0.08
34	NRPS	rimomycin A/ rimomycin B/ rimomycin C	0.86
35	terpene	hopene	0.76
36	terpene, arylpolyene
37	NAPAA, transAT-PKS	cycloheximide	0.27
38	aminopolycarboxylic-acid	EDHA	0.88
39	T2PKS	xantholipin	0.46
40	triceptide	primycin	0.05
41	NRPS, thiopeptide, LAP, terpene	cyclothiazomycin C	0.85
42	NRPS-like, lassopeptide	paromomycin	0.22
43	2dos, NRPS-like	paromomycin	0.52
44	NRPS-like, betalactone	ketomemicin B3/ ketomemicin B4	0.33
45	T1PKS	hygrocin A/ hygrocin B	0.19
46	lipolanthine, lanthipeptide-class-iii, RiPP-like	gausemycin A/gausemycin B	0.02
47	CDPS	albonoursin	0.5
48	RiPP-like
Table S5: Biosynthetic gene clusters predicted from antiSMASH v7.0 in Streptomyces chrestomyceticus B5

## Sheet: Supplementary table 6
Region	Type	Most similar known cluster	Similarity
1	lanthipeptide-class-i
2	NRPS-like, T1PKS	olimycin A/ olimycin B	0.22
3	RiPP-like, indole
4	NRPS, T1PKS	isorenieratene	0.75
5	other, NRPS-like, 2dos	paromomycin	0.55
6	NRPS-like	paromomycin	0.22
7	NRPS-like, lassopeptide	lagmysin	0.8
8	lanthipeptide-class-iii
9	terpene, RRE-containing, LAP, thiopeptide, NRPS	cyclothiazomycin C	1
10	NRPS	acyldepsipeptide 1	0.15
11	aminopolycarboxylic-acid, transAT-PKS, NAPAA	EDHA	1
12	arylpolyene, terpene
13	terpene	hopene	0.76
14	NRPS	rimomycin A/ rimomycin B/ rimomycin C	0.79
15	terpene	belactosin A/ belactosin C	0.08
16	other	A-503083 A/A-503083-B/A-503083-E/A-503083-F	0.07
17	RiPP-like
18	butyrolactone
19	NRP-metallophore, NRPS	griseobactin	0.92
20	NRPS	mannopeptimycin	0.81
21	NI-siderophore	synechobactin C9/ synechobactin C11/ synechobactin 13/ synechobactin 14/ synechobactin 16	0.09
22	NRPS, PKS-like	tyrobetaine	0.86
23	triceptide	echoside A/ echoside B/ echoside C/ echoside D/ echoside E	0.11
24	T1PKS	dudomycin	0.08
25	linaridin	legonaridin	0.66
26	butyrolactone	neocarzinostatin	0.06
27	lassopeptide	cattlecin	0.75
28	CDPS	purincyclamide	1
29	lanthipeptide-class-iii	SapB	0.75
30	terpene	geosmin	1
31	ectoine	ectoine	1
32	NI-siderophore	legonoxamine A/ desferroxamine B/legonoxamine B	1
33	NI-siderophore	peucechelin	0.2
34	NRP-metallophore, NRPS, T1PKS, lassopeptide	thiazostatin/ watasemycin A/watasemycin B/2-hydroxyphenylthiazoline enantiopyochelin/isopyochelin	0.93
35	terpene
36	NRPS, NRPS-like, T1PKS	malonomycin	0.88
37	T3PKS	alkylresorcinol	0.66
38	terpene	ebelactone	0.05
39	NRPS-like, NRPS	antipain	1
40	NRPS, NRPS-like	mannopeptimycin	0.14
41	terpene
42	NRPS	paenibactin	0.33
43	phosphonate	dehydrophos	0.17
44	NRPS-like, betalactone	ketomemicin B3/ ketomemicin B4	0.33
45	NRPS-like, T1PKS	ebelactone A/ ebelactone B	0.6
Table S6: Biosynthetic gene clusters predicted from antiSMASH v7.0 in Streptomyces chrestomyceticus NBRC 13444

## Sheet: Supplementary table 7
Region	Type	Most similar known cluster	Similarity
1.1	phosphonate	luminmycin A/ glidobactin A/cepafungin	0.12
1.2	RiPP-like, indole
1.3	NRPS, T1PKS, terpene	isorenieratene	0.75
3.1	NI-siderophore	synechobactin C9/ synechobactin C11/ synechobactin 13/ synechobactin 14/ synechobactin 16	0.09
3.2	NRPS	mannopeptimycin	0.81
3.3	NRP-metallophore, NRPS, lanthipeptide-class-i	griseobactin	0.92
5.1	NI-siderophore	legonoxamine A/ desferroxamine B/legonoxamine B	1
5.2	NI-siderophore	peucechelin	0.2
6.1	lassopeptide	ulleungdin	0.5
9.1	NRPS-like, T1PKS	qninolidomicin A	0.2
11.1	ectoine	ectoine	1
11.2	terpene	geosmin	1
11.3	lanthipeptide-class-iii	SapB	0.75
11.4	CDPS	purincyclamide	1
19.1	phosphonate	phosphinothricintriceptide	0.17
19.2	aminopolycarboxylic-acid, transAT-PKS, NAPAA	EDHA	1
19.3	arylpolyene, terpene
19.4	terpene	hopene	0.76
19.5	NRPS	rimomycin A/ rimomycin B/ rimomycin C	0.86
19.6	terpene	belactosin A/ belactosin C	0.08
19.7	other	formicamycins A-M	0.2
19.8	RiPP-like
19.9	butyrolactone
20.1	NRPS, PKS-like	tyrobetaine	0.86
20.2	triceptide	echoside A/ echoside B/ echoside C/ echoside D/ echoside E	0.11
21.1	linaridin	legonaridin	0.66
21.2	T2PKS	⍺ naphtocyclinoic acid/fogacin	0.25
22.1	NRP-metallophore, NRPS, T1PKS, lassopeptide	thiazostatin/ watasemycin A/watasemycin B/2-hydroxyphenylthiazoline enantiopyochelin/isopyochelin	0.93
22.2	terpene
23.1	NRPS, NRPS-like, T1PKS	mannopeptimycin	0.14
23.2	terpene
23.3	NRPS	paenibactin	0.33
23.4	phosphonate	dehydrophos	0.17
23.5	NRPS-like, betalactone	ketomemicin B3/ ketomemicin B4	0.33
23.6	NRPS-like, NRPS, T1PKS	chlorothricin/ deschlorothricin	0.13
24.1	NRPS, NRPS-like, T1PKS	malonomycin	0.88
24.2	terpene	ebelactone	0.05
24.3	NRPS-like, NRPS	antipain	1
25.1	lassopeptide, T2PKS, NRPS, triceptide	xantholipin	0.48
25.2	NRPS, thiopeptide, LAP, RRE-containning, terpene	cyclothiazomycin C	1
25.3	NRPS-like, lassopetide	lagmysin	0.8
25.4	2dos, NRPS-like, other, T1PKS	paromomycin	0.55
26.1	butyrolactone	neocarzinostatin	0.06
Table S7: Biosynthetic gene clusters predicted from antiSMASH v7.0 in Streptomyces chrestomyceticus TBRC 1925

## Sheet: Supplementary table 8
Region	Type	Most similar known cluster	Similarity
1.1	NRPS	rimomycin A/ rimomycin B/ rimomycin C	0.86
1.2	terpene	belactosin A/belactosin C	0.08
1.3	other	A-503083 A/A-503083-B/A-503083-E/A-503083-F	0.07
1.4	RiPP-like
1.5	NRPS	cyclofaulknamycin	0.33
1.6	butyrolactone	rabelomycin/ dehydrorabelomycin/fluostatin F/fluostatin G/fluostatin H	0.04
1.7	T1PKS, NRPS	bleomycin	0.12
3.1	lassopeptide	ulleungdin	0.5
4.1	NRPS-like, lassoppetide	paromomycin	0.22
4.2	2dos, NRPS-like	paromomycin	0.52
4.3	NRPS-like, betalactone	ketomemicin B3/ ketomemicin B4	0.33
4.4	T1PKS, NRPS-like	catenulisporolides	0.12
4.5	lipolanthine, lanthipeptide-class-iii, CDPS	albonoursin	0.5
4.6	phosphonate	luminmycin A/ glidobactin A/ cepafungin	0.12
4.7	RiPP-like
5.1	NRPS	paenibactin	0.33
5.2	phosphonate	dehydrophos	0.17
5.3	terpene, T1PKS, NRPS	isorenieratene	0.75
5.4	indole, RiPP-like
7.1	arylpolyene, terpene
8.1	terpene, RRE-containing, LAP, thiopeptide, NRPS	cyclothiazomycin C	1
8.2	triceptide	primycin	0.05
8.3	T2PKS	lysolipin I	0.56
8.4	aminopolycarboxylic-acid, transAT-PKS, NRPS, NAPAA	EDHA	1
9.1	T1PKS, terpene	geosmin	1
9.2	lanthipeptide-class-iii	SapB	0.75
11.1	triceptide	echoside A/ echoside B/ echoside C/ echoside D/ echoside E	0.11
12.1	NI-siderophore	peucechelin	0.2
12.2	NI-siderophore	legonoxamine A/ desferroxamine B/legonoxamine B	1
12.3	ectoine	ectoine	1
14.1	NRPS, NRPS-like, T1PKS	mannopeptimycin	0.14
14.2	terpene	gausemycin A/ gausemycin B	0.07
16.1	NRPS, NRPS-like, T1PKS	malonomycin	0.88
18.1	terpene
18.2	lassopeptide, T1PKS, NRP-metallophore, NRPS	thiazostatin/ watasemycin A/watasemycin B/2-hydroxyphenylthiazoline enantiopyochelin/isopyochelin	0.93
19.1	linaridin	legonaridin	0.66
20.1	lanthipeptide-class-i
21.1	NI-siderophore	synechobactin C9/ synechobactin C11/ synechobactin 13/ synechobactin 14/ synechobactin 16	0.09
23.1	terpene	ebelactone	0.05
23.2	NRPS-like, NRPS	antipain	1
24.1	T2PKS	Sch-47554/Sch-47555	0.09
25.1	NRPS,T1PKS	lobosamide A/ lobosamide B/ lobosamide C	0.19
28.1	PKS-like, NRPS	tyrobetaine	0.86
29.1	lanthipeptide-class-i
32.1	butyrolactone	neocarzinostatin	0.06
36.1	NRPS	griseobactin	0.3
41.1	CDPS	purincyclamide	1
48.1	NRP-metallophore, NRPS	griseobactin	0.69
50.1	T1PKS	salinomycin	0.18
51.1	terpene	hopene	0.61
56.1	T1PKS
Table S8: Biosynthetic gene clusters predicted from antiSMASH v7.0 in Streptomyces chrestomyceticus ADP4

## Sheet: Supplementary table 9
9-methystreptimidone genes	Function	transAT-PKS cluster genes	Query cover/ E value	Percent identity
(smdE) thioesterase	Scaffold biosynthesis	extra SAM methytransferase present	No significant similarity	-
		smdE present after smdI belong to hydrolases
(smdF) malonyl coA-ACP transferase	Scaffold biosynthesis	smdF malonyl CoA-acyl carrier protein transacylase	No significant similarity	-
(smdG) acyl carrier protein	Scaffold biosynthesis	(smdG) Putative acyl carrier	No significant similarity	-
(smdH) amidotransferase		smdH	95%/ 0.0	0.8206
(smdI) type-I polyketide synthases	Scaffold biosynthesis	smdI; smdI a 7429	83%/0.0	0.7536
		smdI b 7430	88%/0.0	0.7729
		smdI c 7432	81%/0.0	0.8177
		smdI d 7433	83%/0.0	0.7738
-	Scaffold synthesis	smdE Abhydrolase_6	No significant similarity to smdE of 9-methylstreptimidone	-
(smdJ) putative flavoprotein decarboxylase		smdJ Flavoprotein	84%/0.0	0.8748
(smdK) putative 3-octaprenyl-4-hydroxybenzoate	Scaffold biosynthesis	smdK UbiD family decarboxylase	100%/0.0	0.8454
Table S9: Blastn of sccafold genes in the 9-methylstreptimidone cluster present in S. himastatinicus ATCC 53653 and transAT-PKS of S. chrestomyceticus B5

[truncated: 3 more sheets: Supplementary table 10, Supplementary_information1, Supplementary_information2]
